# Supplementary material for: Syphilis at the Crossroad of Phylogenetics and Paleopathology
Source: PLoS Negl Trop Dis. 2010 Jan 5;4(1):e575. doi: 10.1371/journal.pntd.0000575 (PMC2793018; doi:10.1371/journal.pntd.0000575)
Supplement: Table S2 — Genbank acession numbers for all the sequences used in the phylogenetic analysis. (0.03 MB XLS) [file pntd.0000575.s002.xls]

## Sheet: Sheet1
Subspecies/strain names	Genetic Region and Acession Numbers
	CysS (cysS) gene	DeoD (deoD) gene	Gpd (gpd) gene	CheY gene and cheY-tp0367	FliG-tp0027 intergenic spacer	RpiA (rpiA) gene	Tex-fld intergenic spacer	tp0740-tp0741	tp0989-tp0990	TmpB (tmpB) gene	Putative carnitine transporter gene	Hypothetical protein gene 1	Hypothetical protein gene 2	Hypothetical protein gene 4	TpF1 (tpF1) gene	Cytoplasmic filament protein A (cfpA) gene
Treponema pallidum subsp. endemicum strain Bosnia	EU101783	EU101805	EU101831	EU101858	EU101881	EU101907	EU101931	EU102003	EU102027	EU102051	EU102099	EU102123	EU102147	EU102195	EU102219	EU101755
Treponema pallidum subsp. pertenue strain Brazzaville	EU101784	EU101806	EU101832	EU101859	EU101882	EU101908	EU101932	EU102004	EU102028	EU102052	EU102100	EU102124	EU102148	EU102196	EU102220	EU101756
Treponema pallidum subsp. pertenue strain CDC-2575	EU101785	EU101807	EU101833	EU101860	EU101883	EU101909	EU101933	EU102005	EU102029	EU102053	EU102101	EU102125	EU102149	EU102197	EU102221	EU101757
Treponema pallidum subsp. pertenue strain CDC-1	EU101786	EU101808	EU101834	EU101861	EU101884	EU101910	EU101934	EU102006	EU102030	EU102054	EU102102	EU102126	EU102150	EU102198	EU102222	EU101758
Treponema pallidum subsp. pertenue strain CDC-2	EU101787	EU101809	EU101835	EU101862	EU101885	EU101911	EU101935	EU102007	EU102031	EU102055	EU102103	EU102127	EU102151	EU102199	EU102223	EU101759
Treponema pallidum subsp. pallidum strain Chicago B	EU101788	EU101810	EU101836	EU101863	EU101886	EU101912	EU101936	EU102008	EU102032	EU102056	EU102104	EU102128	EU102152	EU102200	EU102224	EU101760
Treponema pallidum subsp. pallidum strain Dallas-1	EU101789	EU101811	EU101837	EU101864	EU101887	EU101913	EU101937	EU102009	EU102033	EU102057	EU102105	EU102129	EU102153	EU102201	EU102225	EU101761
Treponema pallidum subsp. pertenue str. Gauthier	EU101790	EU101812	EU101838	EU101865	EU101888	EU101914	EU101938	EU102010	EU102034	EU102058	EU102106	EU102130	EU102154	EU102202	EU102226	EU101762
Treponema pallidum subsp. pertenue strain Ghana	EU101791	EU101813	EU101839	EU101866	EU101889	EU101915	EU101939	EU102011	EU102035	EU102059	EU102107	EU102131	EU102155	EU102203	EU102227	EU101763
Treponema pallidum subsp. pallidum strain Grady	EU101792	EU101814	EU101840	EU101867	EU101890	EU101916	EU101940	EU102012	EU102036	EU102060	EU102108	EU102132	EU102156	EU102204	EU102228	EU101764
Treponema pallidum subsp. pallidum strain Haiti B	EU101793	EU101815	EU101841	EU101868	EU101891	EU101917	EU101941	EU102013	EU102037	EU102061	EU102109	EU102133	EU102157	EU102205	EU102229	EU101765
Treponema pallidum subsp. endemicum strain Iraq B	EU101794	EU101816	EU101842	EU101869	EU101892	EU101918	EU101942	EU102014	EU102038	EU102062	EU102110	EU102134	EU102158	EU102206	EU102230	EU101766
Treponema pallidum subsp. pallidum strain Madras	EU101795	EU101819	EU101845	EU101870	EU101895	EU101919	EU101943	EU102015	EU102039	EU102063	EU102111	EU102135	EU102159	EU102207	EU102233	EU101769
Treponema pallidum subsp. pallidum strain Mexico A	EU101796	EU101820	EU101846	EU101871	EU101896	EU101920	EU101944	EU102016	EU102040	EU102064	EU102112	EU102136	EU102160	EU102208	EU102234	EU101770
Treponema pallidum subsp. pallidum strain Nichols	EU101797	EU101821	EU101847	EU101872	EU101897	EU101921	EU101945	EU102017	EU102041	EU102065	EU102113	EU102137	EU102161	EU102209	EU102235	EU101771
Treponema pallidum subsp. pertenue strain Pariaman	EU101798	EU101822	EU101848	EU101873	EU101898	EU101922	EU101946	EU102018	EU102042	EU102066	EU102114	EU102138	EU102162	EU102210	EU102236	EU101772
Treponema pallidum subsp. pallidum strain Philadelphia-1	EU101799	EU101823	EU101849	EU101874	EU101899	EU101923	EU101947	EU102019	EU102043	EU102067	EU102115	EU102139	EU102163	EU102215	EU102237	EU101773
Treponema pallidum subsp. pertenue strain Samoa D	EU101802	EU101824	EU101850	EU101875	EU101900	EU101924	EU101948	EU102020	EU102047	EU102069	EU102119	EU102143	EU102164	EU102216	EU102238	EU101774
Treponema pallidum subsp. pertenue strain Samoa F	EU101803	EU101825	EU101851	EU101876	EU101901	EU101925	EU101953	EU102021	EU102048	EU102070	EU102120	EU102144	EU102169	EU102218	EU102239	EU101775
Treponema pallidum subsp. pallidum strain South Africa	EU101782	EU101826	EU101852	EU101857	EU101902	EU101926	EU101954	EU102026	EU102050	EU102068	EU102122	EU102146	EU102170	EU102214	EU102240	EU101776
